# Supplementary material for: DEK Expression in Breast Cancer Cells Leads to the Alternative Activation of Tumor Associated Macrophages
Source: Cancers (Basel). 2020 Jul 17;12(7):1936. doi: 10.3390/cancers12071936 (PMC7409092; doi:10.3390/cancers12071936)
Supplement: Supplementary file 1 [file cancers-12-01936-s001.zip]

Archive with 2 entries (2 files):
- Supplementary Table S 2.docx
- Supplementary Table 1 Differentially Expressed Genes.xlsx
