# Supplementary material for: DEK Expression in Breast Cancer Cells Leads to the Alternative Activation of Tumor Associated Macrophages
Source: Cancers (Basel). 2020 Jul 17;12(7):1936. doi: 10.3390/cancers12071936 (PMC7409092; doi:10.3390/cancers12071936)
Supplement: Supplementary file 1 [file cancers-12-01936-s001.zip › Supplementary Table 1 Differentially Expressed Genes.xlsx]

## Sheet: Sheet1
gene_id	fold change		gene_id	fold change
Dek	21.1342		Ly6c1	0.509619
Cuedc2	12.9463		Hnrnpa1	0.50855
Aamdc	7.47985		Gzmc	0.507655
Slc29a1	5.96692		Casp8ap2	0.506951
Rxrb	4.82773		Pde4b	0.50656
Gse1	4.00243		Naca	0.506461
Rsc1a1	3.95629		Crlf3	0.506073
Afap1l2	3.73043		Asxl2	0.504661
Mir703	3.67313		Qpct	0.503946
Yipf2	3.65415		Ric8b	0.502524
Htatip2	3.54204		Ephb6	0.501758
Crlf2	3.51151		Serpina3k	0.501623
Phka2	3.33861		B4galnt1	0.501454
Asap1	3.31551		Mink1	0.500641
Taz	3.24345		Mfn2	0.500345
Lrrcc1	3.22157		Tef	0.499847
Def8	3.19345		Fancc	0.49918
Tpm1	3.16564		Aff3	0.498792
Aamdc	3.15166		Cnih2	0.498054
Spin1	3.14193		Acta2	0.498002
Idh1	3.13763		Apoo-ps	0.497072
Slc38a10	3.12047		Map2k7	0.496922
Hmga1	3.11183		Usp18	0.49594
Tmem194b	3.01851		Ldha	0.494202
Cinp	2.99714		Trnt1	0.493385
Cuedc1	2.98272		Acsl4	0.492857
Uba1	2.97303		Ppil3	0.492678
Hax1	2.92807		Fbxo36	0.492492
Tufm	2.90984		Golga5	0.492439
Tfe3	2.88304		Epc1	0.491942
Vash2	2.84641		Ttk	0.491354
Grk6	2.79192		Arfrp1	0.491166
Vps25	2.78912		Alg11	0.489758
Baiap2	2.76085		Gm11627	0.48957
Nfu1	2.71975		Sigmar1	0.489257
Tbc1d24	2.70428		Sepp1	0.488028
Ankrd10	2.678		Odf2l	0.487465
Sphk2	2.67451		Csdc2	0.486629
Trmt1	2.6725		Pcdhb16	0.485223
Pcbp2	2.61097		Cdh1	0.483423
Prpsap2	2.58048		Mgp	0.483224
Smg7	2.579		Blzf1	0.481145
Tmem179b	2.57536		Rap1gap	0.481034
Canx	2.57493		Hdhd2	0.480597
Morf4l2	2.56923		Ang4	0.480196
Spp1	2.55729		Sfxn3	0.478821
Dennd1b	2.52765		Cuedc2	0.477691
Kdm3a	2.50344		Vegfa	0.477542
Snora74a	2.5007		Serpina1e	0.475663
Zbtb34	2.49088		Eef1d	0.474512
Snora70	2.46361		Exog	0.474318
Zdhhc24	2.45668		Celf1	0.473961
Snora68	2.45351		Arl4a	0.472664
Sphk1	2.44977		Cnot2	0.472144
Snora64	2.43662		Ifi27	0.471452
Eif3k	2.40451		Fars2	0.470615
Nr2c2ap	2.38889		Tfe3	0.469612
Knop1	2.38625		Crybb3	0.468979
Fam114a2	2.37449		Ecsit	0.468474
Golga5	2.36954		Zhx1	0.468201
St3gal3	2.36783		Whrn	0.467413
Ppfibp1	2.33582		Zbp1	0.466787
Hmga1	2.33403		Gm7609	0.466197
Rad54l	2.29983		Haghl	0.46494
Taf1a	2.29978		Grin3b	0.46453
AW209491	2.27407		Arrb2	0.463978
Adck5	2.27329		Ccdc159	0.463591
Pan2	2.25173		Ccl25	0.461822
Jagn1	2.2495		Cav2	0.46137
Dzip3	2.23688		Pias3	0.460477
Mier1	2.23249		Col6a1	0.459629
Airn	2.22885		Alb	0.459298
Pld1	2.22537		Yes1	0.459271
Il15ra	2.21235		Tcf3	0.45658
U2surp	2.20221		Phka2	0.456388
Tsc2	2.19171		Sp110	0.455996
Josd2	2.18581		Cpsf1	0.45565
Ciz1	2.17679		Ddx60	0.454657
Med22	2.17592		Mx2	0.454549
Bicd2	2.17438		Mmp19	0.452559
Grk6	2.16509		Med23	0.451153
Rtel1	2.16434		Hist1h2bg	0.451138
Sgcd	2.15398		Gm5886	0.448873
Vaultrc5	2.15107		I830012O16Rik	0.44873
Eef1d	2.14143		Wnk1	0.446876
Dffa	2.13727		H2-DMb2	0.446617
Fam122b	2.13719		Arhgef6	0.445171
Sphk1	2.13153		Tmem216	0.443411
Pigp	2.12756		Wnk1	0.441808
Speg	2.12083		Csf1	0.441442
Ano1	2.12021		Prorsd1	0.441361
Hmga1	2.11859		Cenpk	0.441245
Capn1	2.11777		Gmeb1	0.440731
Get4	2.11508		Tmem44	0.439891
Vegfa	2.11268		Irf7	0.43869
D130020L05Rik	2.11116		Dpy30	0.438592
Htatip2	2.10121		Dnm1l	0.433784
Mink1	2.09915		Tfe3	0.433712
Tjap1	2.09664		Syt8	0.433423
Fiz1	2.09328		H2-DMb1	0.432724
Surf1	2.08952		Jagn1	0.431921
Zfp212	2.0886		Cxcl1	0.429514
Adcy7	2.08836		Ifi47	0.428993
Pus10	2.08486		Rnf38	0.426497
Tpst1	2.07778		Papd5	0.425744
Tnpo1	2.06473		Glcci1	0.422445
Ssb	2.05718		Meis2	0.422431
Wdr37	2.04992		Aip	0.421265
Slc19a2	2.0461		Nr4a1	0.421029
Rpap1	2.04379		Mup20	0.420417
Pum2	2.03271		Patz1	0.420236
Glcci1	2.02747		Suv420h2	0.420197
Prc1	2.02729		Ifit3	0.419398
Wdr13	2.02617		Socs1	0.418231
Hyi	2.02363		Irf9	0.414494
Sec23b	2.02058		Snora52	0.414198
Zfp672	2.01821		Def8	0.414192
Gjb3	2.01694		Fbxo44	0.410909
Grk6	2.00961		Csprs	0.409332
Lsm10	1.99695		Ccl17	0.408828
Txnl4a	1.99195		Nqo2	0.407808
Sec14l1	1.99019		Praf2	0.407655
Btbd6	1.99014		Tmem161b	0.407575
Cic	1.9819		Cyp2f2	0.404932
Mapk8ip3	1.97544		Fbxl5	0.404786
Acn9	1.96926		Endov	0.403975
Tmem175	1.96405		Snord15b	0.403565
Vrk1	1.964		Smg7	0.403071
D330023K18Rik	1.96013		Agt	0.40237
Crct1	1.95876		Kctd1	0.401687
Tfe3	1.95257		Nip7	0.398951
Scarb1	1.93713		Iigp1	0.396641
Tmem161b	1.9337		Sorbs3	0.393353
Trappc13	1.92489		Yipf2	0.39316
Morf4l2	1.92226		Rbp1	0.392758
Gsn	1.92138		Zscan21	0.390629
Ergic2	1.90362		Mgst1	0.388892
Gtf2ird1	1.89032		Nt5c3	0.386324
Aga	1.88937		Slc6a2	0.380242
Coro6	1.88735		Gpnmb	0.378287
Pogz	1.88592		Prpsap2	0.373369
Clip4	1.88248		Knop1	0.372175
Klhl25	1.88203		Rsad2	0.37134
H2afy	1.87991		Wfdc3	0.369605
Synj1	1.87727		Ino80d	0.369299
Armcx2	1.87463		Tcf7l1	0.366593
Hdac10	1.87432		Nap1l4	0.366431
Cep57l1	1.87001		Lpar1	0.36538
Btrc	1.8681		Llgl1	0.362407
Scoc	1.8662		Myo1b	0.361206
Gm10012	1.86571		Pum2	0.359863
Rnf38	1.86352		Ifit1	0.355766
Suv420h2	1.85708		Dis3l2	0.355161
Il17rc	1.85191		Ift122	0.353981
Spp1	1.84891		Gm4951	0.350923
Alg11	1.84631		Dclk2	0.348027
Slc10a7	1.84109		Phldb2	0.347236
Pias3	1.83879		Zbtb20	0.347004
Rab3a	1.83783		Sept9	0.346467
Tslp	1.83571		Aamdc	0.345578
Ctnnd1	1.82827		Rnase1	0.343393
Galnt1	1.82647		Nmi	0.338799
Snrk	1.82186		Ttc23	0.331547
Siva1	1.82003		Setdb1	0.329731
Mamld1	1.81975		Cd2bp2	0.326941
Eml4	1.8169		Pkig	0.322409
Dnajc19	1.8103		Ddx6	0.32163
Blzf1	1.80993		Ect2	0.321101
Coro6	1.80302		Hk1os	0.320511
Hoxa3	1.79939		Brpf1	0.317953
Rrp1b	1.79228		Rnf44	0.316785
Ptprs	1.79111		Efemp2	0.313834
Rpl31	1.79022		Cxcl10	0.31116
Serpinb2	1.78986		Trp53inp1	0.309367
Srsf10	1.78806		Cxcl2	0.307231
Smox	1.7871		Arl2bp	0.291845
Bcas3	1.78709		Itga6	0.2874
Rprm	1.78686		Gas7	0.280475
Tmem216	1.7837		Flot2	0.278281
Cops5	1.78264		Dcn	0.27651
Senp3	1.7791		Kat5	0.257324
Ikbkg	1.77682		Atraid	0.244305
Tmcc3	1.77552		Fam53b	0.241736
Ubap2l	1.77524		Hdac7	0.240341
Fam134c	1.77485		Fignl1	0.240038
Ccm2	1.77195		Nipa2	0.215434
Ciz1	1.77159		H2-Q1	0.206048
Strada	1.77074		Trip10	0.184996
Cd82	1.76835		Picalm	0.178271
Eif5a	1.76752		Wdr33	0.165987
Gm4013	1.76568		Mgrn1	0.129205
Dazap1	1.76327		Btbd6	0.117629
Tcf3	1.76135
Spopl	1.76068
Trp53inp1	1.75565
Eml1	1.75215
Fbxw2	1.74557
Exoc3l	1.7449
Pcdhgb7	1.74357
Exog	1.74187
Tead1	1.73957
Cryzl1	1.73496
Prorsd1	1.73062
Yes1	1.7264
Polr2m	1.72467
Spata24	1.7104
Slc25a44	1.71018
Mllt10	1.70827
Slc35c2	1.70808
Slc35b3	1.70742
Ttc19	1.70601
Gng2	1.70461
Smad5	1.70355
Romo1	1.70163
B4galnt1	1.70105
Spred1	1.69918
Fbxl12	1.69901
Srr	1.69272
Arrdc1	1.69081
Smox	1.69024
Gcdh	1.68867
Rnf41	1.68721
Kars	1.68208
Aven	1.68149
Hist1h2bm	1.68059
Porcn	1.67583
Zzz3	1.6737
Mgst2	1.66887
Slc39a11	1.66603
Apopt1	1.66515
Cd63	1.66374
BC017643	1.66049
Fnbp1	1.6582
Hmga1-rs1	1.65471
Plec	1.65411
Ggt7	1.65265
Ica1	1.64392
Repin1	1.64375
Nek6	1.64246
Ahcyl2	1.64214
Glt8d1	1.63991
Casc4	1.63977
Gm10069	1.63814
Dbnl	1.63685
Dnajb4	1.63135
Cyp2j6	1.62593
Hmg20b	1.62531
Ankrd40	1.62408
Atp10d	1.62212
Etohi1	1.62067
Kcnn4	1.61139
Pnpla2	1.60823
Brat1	1.60692
Aplf	1.60247
Stx16	1.60144
Pard6a	1.60045
Patz1	1.60041
Stx11	1.5985
Golga2	1.5969
Nde1	1.596
Spire2	1.59549
Wdsub1	1.59408
Zfp551	1.59124
Slc25a35	1.591
Gm6654	1.59023
Aff1	1.58913
Cpeb2	1.5889
Mrps36	1.58856
Ggta1	1.58823
Zfp41	1.58756
Zfp207	1.58694
Nol11	1.58598
Pum1	1.58498
Gm10416	1.58031
Acin1	1.58015
Jarid2	1.57908
Slc29a1	1.57907
Cdc45	1.57686
Fam53b	1.57601
Ercc1	1.57293
Gemin5	1.56952
Plscr3	1.56538
Prmt1	1.56521
Isg20	1.5649
Gm10677	1.56308
Pphln1	1.56169
Fbxo6	1.56121
Sept7	1.56022
Syne3	1.55831
Acin1	1.5557
Hook2	1.55273
Nrp2	1.55235
Inpp5a	1.55197
Uba3	1.55134
Tbc1d7	1.54835
H2-Q7	1.54749
Cryba4	1.54629
Gt(ROSA)26Sor	1.54604
Dlgap4	1.54528
Dctd	1.544
Tsku	1.54328
Hrh1	1.5429
Ubap2l	1.54115
Rbfox2	1.54084
Ino80dos	1.54082
Txnl4a	1.53895
Mif4gd	1.5349
Pvrl3	1.53068
Map2k7	1.52787
Kat5	1.52432
Ltbp4	1.52407
Ptger4	1.52318
Arsj	1.52314
Ccl5	1.52119
Eif4a1	1.52082
Dpy30	1.52016
Ptp4a3	1.51924
Zfp109	1.51781
Lpp	1.51729
Timeless	1.51522
Slc45a4	1.51353
Rplp2-ps1	1.5107
Hps5	1.50991
Tpx2	1.50915
H2-Ke2	1.50749
Cgref1	1.50648
E130102H24Rik	1.5064
Eef1d	1.50329
Mtg2	1.50287
Whrn	1.50205
Polg2	1.50091
Nfkb2	1.49829
